# Supplementary material for: Genetic Basis of Gap Formation Between Migrating Helicobacter pylori Colonies in Soft Agar Assays
Source: Microorganisms. 2025 May 7;13(5):1087. doi: 10.3390/microorganisms13051087 (PMC12114501; doi:10.3390/microorganisms13051087)
Supplement: Supplementary file 1 [file microorganisms-13-01087-s001.zip]

Archive with 1 entries (1 files):
- microorganisms-3593809-supplementary.pdf
